# Supplementary material for: Dataset on coherent control of fields and induced currents in nonlinear multiphoton processes in a nanosphere
Source: Sci Data. 2015 Nov 24;2:150064. doi: 10.1038/sdata.2015.64 (PMC4658576; doi:10.1038/sdata.2015.64)
Supplement: Supplementary file 1 [file sdata201564-isa1.zip]

Archive with 3 entries (3 files):
- i_Investigation.txt
- s_study_Papoff.txt
- a_assay_Papoff.txt
