# Supplementary material for: Dataset on coherent control of fields and induced currents in nonlinear multiphoton processes in a nanosphere
Source: Sci Data. 2015 Nov 24;2:150064. doi: 10.1038/sdata.2015.64 (PMC4658576; doi:10.1038/sdata.2015.64)
Supplement: Supplementary file 1 [file sdata201564-isa1.zip › a_assay_Papoff.txt]

Sample Name	Protocol REF	Assay Name	Raw Data File	Comment [Data Repository]	Comment [Data Record Accession]	Comment [Data Record URI]	Factor Value[external control field]
LD.csv	Control of the dominant dipole mode	perfect absorption on the controlled modes	fig2a.csv	University of Strathclyde Pure	doi:10.15129/a41774f4-8cb8-4f60-a5da-2edff7f0bd64	http://dx.doi.org/10.15129/a41774f4-8cb8-4f60-a5da-2edff7f0bd64	plane wave at pi/2 with respect to pump
LD.csv	Control of the dominant dipole mode	perfect scattering on the controlled mode	fig2b.csv	University of Strathclyde Pure	doi:10.15129/a41774f4-8cb8-4f60-a5da-2edff7f0bd64	http://dx.doi.org/10.15129/a41774f4-8cb8-4f60-a5da-2edff7f0bd64	plane wave at pi/2 with respect to pump
LD.csv	Radiation patterns with and without control	radiation pattern	fig3.csv	University of Strathclyde Pure	doi:10.15129/a41774f4-8cb8-4f60-a5da-2edff7f0bd64	http://dx.doi.org/10.15129/a41774f4-8cb8-4f60-a5da-2edff7f0bd64	plane wave at pi/2 with respect to pump
LD.csv	Control of quadrupolar modes with a plane wave	scattering of quadrupolar modes with a plane wave	fig4a.csv	University of Strathclyde Pure	doi:10.15129/a41774f4-8cb8-4f60-a5da-2edff7f0bd64	http://dx.doi.org/10.15129/a41774f4-8cb8-4f60-a5da-2edff7f0bd64	plane wave at pi/4 with respect to pump
LD.csv	Control of quadrupolar modes with a plane wave	amplitudes of quadrupolar modes with a plane wave	fig4b.csv	University of Strathclyde Pure	doi:10.15129/a41774f4-8cb8-4f60-a5da-2edff7f0bd64	http://dx.doi.org/10.15129/a41774f4-8cb8-4f60-a5da-2edff7f0bd64	plane wave at pi/4 with respect to pump
LD.csv	Control of quadrupolar modes with an incoming spherical wave	scattering with control beam as incoming multipole	fig5a.csv	University of Strathclyde Pure	doi:10.15129/a41774f4-8cb8-4f60-a5da-2edff7f0bd64	http://dx.doi.org/10.15129/a41774f4-8cb8-4f60-a5da-2edff7f0bd64	incoming multipole with l=m=2
LD.csv	Control of quadrupolar modes with an incoming spherical wave	amplitudes with control beam as incoming multipole	fig5b.csv	University of Strathclyde Pure	doi:10.15129/a41774f4-8cb8-4f60-a5da-2edff7f0bd64	http://dx.doi.org/10.15129/a41774f4-8cb8-4f60-a5da-2edff7f0bd64	incoming multipole with l=m=3
LD.csv	Sensitivity to local environment	scattered intensity drift with changes in external dielectric permittivity	fig6a.csv	University of Strathclyde Pure	doi:10.15129/a41774f4-8cb8-4f60-a5da-2edff7f0bd64	http://dx.doi.org/10.15129/a41774f4-8cb8-4f60-a5da-2edff7f0bd64	plane wave at pi/2 with respect to pump
LD.csv	Sensitivity to local environment	scattered intensity drift with changes in relative phase of control beam	fig6b.csv	University of Strathclyde Pure	doi:10.15129/a41774f4-8cb8-4f60-a5da-2edff7f0bd64	http://dx.doi.org/10.15129/a41774f4-8cb8-4f60-a5da-2edff7f0bd64	plane wave at pi/2 with respect to pump
spheres_dielec.csv	Scattering data calculated using dielectric function	complex dielectric function_ code bhmie.f	spheres_test.csv	University of Strathclyde Pure	doi:10.15129/a41774f4-8cb8-4f60-a5da-2edff7f0bd64	http://dx.doi.org/10.15129/a41774f4-8cb8-4f60-a5da-2edff7f0bd64	control
spheres_dielec.csv	Scattering data calculated using dielectric function	complex dielectric function_sphere code	spheres.csv	University of Strathclyde Pure	doi:10.15129/a41774f4-8cb8-4f60-a5da-2edff7f0bd64	http://dx.doi.org/10.15129/a41774f4-8cb8-4f60-a5da-2edff7f0bd64	control
